# Supplementary material for: The identity, distribution, and impacts of non-native apple snails in the continental United States
Source: BMC Evol Biol. 2007 Jun 26;7:97. doi: 10.1186/1471-2148-7-97 (PMC1919357; doi:10.1186/1471-2148-7-97)
Supplement: Additional File 1 — Species sampled in this study, GenBank accession numbers, collecting localities, and collectors. [file 1471-2148-7-97-S1.xls]

## Sheet: Sheet1
Specimen Label	Locality Information	COI Accession Numbers	12S-16S Accession Numbers
P.ins-FL-001	Florida, Miami-Dade Co., Old Tamiami Canal, Everglades National Park, Shark Valley. 25° 45.660 N; 80° 45.767 W. T.C. & T.A.R.	EF514942	EF519073
P.ins-Fl-002	Florida, Miami-Dade Co., Old Tamiami Canal, Everglades National Park, Shark Valley. 25° 45.660 N; 80° 45.767 W. T.C. & T.A.R.	EF514943	EF519074
P.ins-Fl-003	Florida, Miami-Dade Co., Old Tamiami Canal, Everglades National Park, Shark Valley. 25° 45.660 N; 80° 45.767 W. T.C. & T.A.R.	EF514944	EF519075
P.ins-Fl-004	Florida, Pasco Co., Zephryhills, Crystal Lake Retirement Community. Y.O. & J.W.	EF514985	EF519076
P.ins-Fl-005	Florida, Hillsborough Co., Heather Lakes, East Brandon. Y.O. & J.W.	EF515031	EF519077
P.ins-Fl-006	Florida, Hillsborough Co., Heather Lakes, East Brandon. Y.O. & J.W.	EF515032	EF519078
P.ins-Fl-007	Florida, Hillsborough Co., Heather Lakes, East Brandon. Y.O. & J.W.	EF515033	EF519079
P.ins-Fl-008	Florida, Hillsborough Co., Behind Publix Grocery Store, East Brandon. Y.O.	EF515034	EF519080
P.ins-Fl-009	Florida, Hillsborough Co., Wimauma. Y.O.	EF515035	EF519081
P.ins-Fl-010	Florida, Hillsborough Co. 15310 Branchton Church Rd. Waterscapes Aquatic Plant Nursery. Thonotosassa. 28° 08.093N; 82° 17.584W. M.P. & J.W.	EF515036	EF519082
P.ins-Fl-011	Florida, Hillsborough Co. Waterscapes Aquatic Plant Nursery. Thonotosassa. 28° 08.093 N; 82° 17.584 W. M.P. & J.W.	EF515037	EF519083
P.ins-Fl-012	Florida, Hillsborough Co., Wimauma Hatcheries, Wimauma. M.B. & Y.O.	EF515038	EF519084
P.ins-Fl-013	Florida, Hillsborough Co., Wimauma Hatcheries, Wimauma. M.B. & Y.O.	EF515039	EF519085
P.ins-Fl-014	Florida, Leon Co. Tallahassee, Upper Lake Lafayette, Lake Heritage Trail Park. 30° 26.708 N; 84° 11.851 W. Y.O., M.H. & A.S.	EF515040	EF519086
P.ins-Fl-015	Florida, Leon Co. Tallahassee, Upper Lake Lafayette, Lake Heritage Trail Park. 30° 26.708 N; 84° 11.851 W. Y.O., M.H. & A.S.	EF515041	EF519087
P.ins-Fl-016	Florida, Lake Co., Lake Griffin, Public Boat Launch at Herlong Park. 28° 48.882 N; 81° 52.126 W. T.C. & T.A.R.	EF515048	EF519088
P.ins-Fl-017	Florida, Lake Co., Lake Griffin, Public Boat Launch at Herlong Park. 28° 48.882 N; 81° 52.126 W. T.C. & T.A.R.	EF515049	EF519089
P.ins-Fl-018	Florida, Lake Co., Lake Linda. S.H-B.	EF515057	EF519090
P.ins-Fl-019	Florida, Lake Co., Lake Linda. S.H-B.	EF515058	EF519091
P.ins-Fl-020	Florida, Seminole Co., Lake Brantley. 28° 41.915 N; 81° 25.178 W. T.C. & T.A.R.	EF515042	EF519092
P.ins-Fl-021	Florida, Hernando Co., Nobleton, Withlacoochee River Boat Ramp. 28° 38.811 N; 82° 15.750 W. T.C. & T.A.R.	EF515043	EF519093
P.ins-Fl-022	Florida, Hernando Co., Nobleton, Withlacoochee River Boat Ramp. 28° 38.811 N; 82° 15.750 W. T.C. & T.A.R.	EF515044	EF519094
P.ins-Fl-023	Florida, Osceola Co., Kissimmee, Lake Tohopekaliga. 28° 17.375 N; 81° 24.338 W. T.C. & T.A.R.	EF515045	EF519095
P.ins-Fl-024	Florida, Osceola Co., Kissimmee, Lake Tohopekaliga. 28° 17.375 N; 81° 24.338 W. T.C. & T.A.R.	EF515046	EF519096
P.ins-Fl-025	Florida, Manatee Co., Lake Manatee Branch. 27° 28.555 N; 82° 18.048 W. T.C. & T.A.R.	EF515047	EF519097
P.ins-Fl-026	Florida, Pasco Co., Crystal Springs, Hillsborough River. 28° 11.105 N; 82° 11.038 W. T.C. & T.A.R.	EF515050	EF519098
P.ins-Fl-027	Florida, Pasco Co., Crystal Springs, Hillsborough River. 28° 11.105 N; 82° 11.038 W. T.C. & T.A.R.	EF515051	EF519099
P.ins-Fl-028	Florida, Pasco/Polk Co. line , near Zephyrhills, junction of Rte 98 and 54. 28° 15.548 N; 82° 04.766 W. T.C. & T.A.R.	EF515052	EF519100
P.ins-Fl-029	Florida, Pasco/Polk Co. line , near Zephyrhills, junction of Rte 98 and 54. 28° 15.548 N; 82° 04.766 W. T.C. & T.A.R.	EF515053	EF519101
P.ins-Fl-030	Florida, Pasco Co., Zephryhill, Crystal Lake Retirement Community. Y.O.	EF515028	EF519102
P.ins-Fl-031	Florida, Miami Dade Co., Kendall, Neighborhood Fish Farm. 25° 43.567 N; 80° 23.432 W. T.C. & T.A.R.	EF515026	EF519103
P.ins-Fl-032	Florida, Miami Dade Co., Kendall, Neighborhood Fish Farm. 25° 43.567 N; 80° 23.432 W. T.C. & T.A.R.	EF515027	EF519104
P.ins-Fl-033	Florida, Leon co. Lake Munson, Tallahassee. 30° 22.083 N; 84° 17.952 W. T.C. & T.A.R.	EF515029	EF519105
P.ins-Fl-034	Florida, Leon co. Lake Munson, Tallahassee. 30° 22.083 N; 84° 17.952 W. T.C. & T.A.R.	EF515030	EF519106
P.ins-GA-035	Georgia, Pierce Co., Pond on SW side of Alabaha River underneath RR trestle that runs immediately downstream of Rt. 84. B.A., C.S. & M.H.	EF515054	EF519107
P.ins-GA-036	Georgia, Pierce Co., Pond on SW side of Alabaha River underneath RR trestle that runs immediately downstream of Rt. 84. B.A., C.S. & M.H.	EF515055	EF519108
P.ins-GA-037	Georgia, Pierce Co., Pond on SW side of Alabaha River underneath RR trestle that runs immediately downstream of Rt. 84. B.A., C.S. & M.H.	EF515056	EF519109
P.ins-TX-038	Texas, Waller Co.,Drainage canal to rice fields, Stalknetch Rd. Brookshire, 77423. L.B.	EF515018	EF519110
P.ins-TX-039	Texas, Houston Katy, Cullen Park, N of Park View Drive, E of Barker-Cypress Rd. L.B.	EF515020	EF519111
P.ins-TX-040	Texas, Galveston Co., Horse Pen Bayou, Galveston Bay Drainage. R.H.	EF515024	EF519112
P.ins-TX-041	Texas, Galveston Co., Horse Pen Bayou, Galveston Bay Drainage. R.H.	EF515025	EF519113
P.ins-TX-042	Texas, Galveston Co., Horse Pen Bayou, Galveston Bay Drainage. R.H.	EF515013
P.ins-TX-043	Texas, Galveston Co., Horse Pen Bayou, Galveston Bay Drainage. R.H.	EF515014
P.ins-TX-044	Texas, Galveston Co., Horse Pen Bayou, Galveston Bay Drainage. M.W.	EF515015
P.ins-TX-045	Texas, Galveston Co., Horse Pen Bayou, Galveston Bay Drainage M.W.	EF515016
P.ins-TX-046	Texas, Chambers Co., Pond #3 at Chambers Co. Golf Course Anahuac. 29° 50'05"N; 94° 37'56"W. L.B.	EF515017
P.ins-TX-047	Texas, Waller Co. Drainage canal to rice fields, Stalknetch Rd. Brookshire, 77423. L.B.	EF515019
P.ins-TX-048	Texas, Harris Co.,Sims Bayou, main channel, @ Hwy 288 and Hwy 521 crossings. L.B.	EF515021
P.ins-TX-049	Texas, Harris Co.,Sims Bayou, main channel, @ Hwy 288 and Hwy 521 crossings. L.B.	EF515022
P.ins-TX-050	Texas, Brazoria Co., Kurt Mowery Rice Field and nearby drainage ditch, FM 60, Rosharon. L.B.	EF515023
P.ins-BRA-051	Brazil, N. Pantanal, Descalvados 1, ~150-200 km south of Caceres on the Rio Paraguay. 04051701. R.C. & K.H.	EF514988	EF519114
P.ins-BRA-052	Brazil, N. Pantanal, Descalvados 1, ~150-200 km south of Caceres on the Rio Paraguay. 04051701. R.C. & K.H.	EF514989	EF519115
P.ins-BRA-053	Brazil, N. Pantanal on Rio Paraguay, Fazenda Jatoba, ~3 km north of Descalvados (above site) 04051703. R.C. & K.H.	EF514990	EF519116
P.ins-BRA-054	Brazil, Careiro Castanho, Igarape do Hotel Prive Center, Amazonas 05050601. 03º 49'23.0"S; 60º 21'39.0"W. R.C. & K.H.	EF514999	EF519117
P.ins-BRA-055	Brazil, Careiro da Varzea, BR319 KM 01. 05050603. 03º 11'41.8"S; 59º 52'08.3"W. R.C. & K.H.	EF515011	EF519118
P.ins-BRA-056	Brazil, Itocaotira, Igarape Parica Correnteza II, 05050702. 03º 09'53.5"S; 58º 59'9.7"W. R.C. & K.H. [spacing in KH]	EF515012	EF519119
P.ins-BRA-057	Brazil, Guapimirim, Rio de Janeiro. Approximate coordinates - 22º 31'48"S; 42º 58'48"W. 0405100102. R.C. & K.H.	EF514986	EF519168*
P.ins-BRA-058	Brazil, Duque de Caxias, RJ Gramacho. Approximate coordinates - 22º 46'12"S; 43º 18'36"W. 04051105. R.C. & K.H.	EF514987	EF519120
P.ins-BRA-059	Brazil, Barro Alto, North of Brasilia. Approximate coordinates - 11º 45'47"S; 41º 54'88"W. 04052401. R.C. & K.H.	EF514992	EF519121
P.ins-BRA-060	Brazil, Barro Alto, North of Brasilia. Approximate coordinates - 11º 45'47"S; 41º 54'88"W. 04052401. R.C. & K.H.	EF514993	EF519122
P.ins-BRA-061	Brazil, Campinorte, north of Brasilia. 04052402. R.C. & K.H.	EF514997	EF519123
P.ins-BRA-062	Brazil, Planeta Aqua ~10-20 km NE of Uruacu; Approximate coordinates for Uruacu -14º 31'12"S; 49º 09'36"W. 04052601. R.C. & K.H.	EF514994	EF519124
P.ins-BRA-063	Brazil, Barro Alto, North of Brasilia. Approximate coordinates - 11º 45'47"S; 41º 54'88"W. 04052401. R.C. & K.H.	EF514996	EF519125
P.ins-BRA-064	Brazil, S. Pantanal, Carandazal Road. 05043001. 19º 43'28.3"S; 57º 04'15.7"W. R.C. & K.H.	EF515009	EF519126
P.ins-BRA-065	Brazil, S. Pantanal, Carandazal Road. 05043001. 19º 43'28.3"S; 57º 04'15.7"W. R.C. & K.H.	EF515010	EF519127
P.ins-BRA-066	Brazil, Bonito, Loteamento - Jardim Boa Vista. 05042805. 21º 06'39.2"S; 56º 29'57.0"W. R.C. & K.H.	EF515006	EF519128
P.ins-BRA-067	Brazil, Bonito, Sao Geraldo Farm, Rio Sucuri. 05042801. 21º 15'38.7"S; 56º 33'03.5"W. R.C. & K.H.	EF515001	EF519129
P.ins-BRA-068	Brazil, Bonito, Sao Geraldo Farm, Rio Sucuri Source. 05042802. 21º 15'53.0"S; 56º 33'34.4"W. R.C. & K.H.	EF515003	EF519130
P.ins-BRA-069	Brazil, Bonito, ~2-5 km from Source of Rio Sucuri (above), Sao Geraldo Farm Duck Pond. 05042803. R.C. & K.H.	EF515004	EF519131
P.ins-BRA-070	Brazil, Bairro Renascen, Cuiaba. 04051501. 15º 35'59.5"S; 56º 03'55.0"W. R.C. & K.H.	EF514991
P.ins-BRA-071	Brazil, Planeta Aqua ~10-20 km north east of Uruacu; Approximate coordinates for Uruacu 14º 31'12"S; 49º 09'36"W. 04052601. R.C. & K.H.	EF514995
P.ins-BRA-072	Brazil, Campinorte, north of Brasilia, Approximate coordinates - 14º 19'48"S; 49º 07'96"W. 04052402. R.C. & K.H.	EF514998
P.ins-BRA-073	Brazil, Guapimirim, Rio de Janeiro, Approximate coordinates - 22º 31'48"S; 42º 58'48"W. 0405100101. R.C. & K.H.	EF515000
P.ins-BRA-074	Brazil, Bonito, Sao Geraldo Farm, Rio Sucuri Source. 05042802. 21º 15'53.0"S; 56º 33'34.4"W. R.C. & K.H.	EF515002
P.ins-BRA-075	Brazil, Bonito, Cachoeirinha Hotel. 05042804. 21º 07'11.9"S; 56º 29'41.5"W. R.C. & K.H.	EF515005
P.ins-BRA-076	Brazil, Bonito, Loteamento - Jardim Boa Vista. 05042805. 21º 06'39.2"S; 56º 29'57.0"W. R.C. & K.H.	EF515007
P.ins-BRA-077	Brazil, S. Pantanal, Arara Azul Fazenda. 05042901. 19º 18'30.1"S; 57º 03'17.1"W. R.C. & K.H.	EF515008
P.ins-ARG-078	Argentina, Entre Rios Province. Rio Urugauy, Concepcion del Uruguay. FLMNH # 159738	EF514945	EF519169* EF519176*
P.ins-ARG-079	Argentina, Entre Rios Province. Rio Urugauy, Concepcion del Uruguay. FLMNH # 159738		EF519170*
P.can-CA-080	California, Riverside County, Mecca, in canal that runs into the Salton Sea. 33 º 31.869 N; 166º 3.672 W. L.F.	EF514979	EF519132
P.can-CA-081	California, Riverside County, Mecca, in canal that runs into the Salton Sea. 33º 31.869 N; 166º 3.672 W. L.F.	EF514980	EF519133
P.can-CA-082	California, Riverside County, Mecca, in canal that runs into the Salton Sea. 33º 31.869 N; 166º 3.672 W. L.F.	EF514981	EF519134
P.can-CA-083	California, San Diego Co., Miramar Reservoir. 32° 54.924 N; 117° 5.650 W. B.T. & M.A.	EF514982	EF519135
P.can-CA-084	California, San Diego Co., Miramar Reservoir. 32° 54.924 N; 117° 5.650 W. B.T. & M.A.	EF514983	EF519136
P.can-CA-085	California, San Diego Co., Miramar Reservoir. 32° 54.924 N; 117° 5.650 W. B.T. & M.A.	EF514984	EF519137
P.can-AZ-086	Arizona, Yuma Co., Fortuna Pond, ~ 7mi from confluence with Colorado River. 32° 43.424 N; 114° 27.070 W. W.B.J.	EF514972	EF519138
P.can-AZ-087	Arizona, Yuma Co., Fortuna Pond, ~ 7mi from confluence with Colorado River. 32° 43.424 N; 114° 27.070 W. W.B.J.	EF514970
P.can-AZ-088	Arizona, Yuma Co., Fortuna Pond, ~ 7mi from confluence with Colorado River. 32° 43.424 N; 114° 27.070 W. W.B.J.	EF514971
P.can-AZ-089	Arizona, Yuma Co., Fortuna Pond, ~ 7mi from confluence with Colorado River. 32° 43.424 N; 114° 27.070 W. W.B.J.	EF514973
P.can-AZ-090	Arizona, Yuma Co., Fortuna Pond, ~ 7mi from confluence with Colorado River. 32° 43.424 N; 114° 27.070 W. W.B.J.	EF514974
P.can-AZ-091	Arizona, Yuma Co., Fortuna Pond, ~ 7mi from confluence with Colorado River. 32° 43.424 N; 114° 27.070 W. W.B.J.	EF514975
P.can-AZ-092	Arizona, Yuma Co., Fortuna Pond, ~ 7mi from confluence with Colorado River. 32° 43.424 N; 114° 27.070 W. W.B.J.	EF514976
P.can-AZ-093	Arizona, Yuma Co., Fortuna Pond, ~ 7mi from confluence with Colorado River. 32° 43.424 N; 114° 27.070 W. W.B.J.	EF514977
P.can-AZ-094	Arizona, Yuma Co., Fortuna Pond, ~ 7mi from confluence with Colorado River. 32° 43.424 N; 114° 27.070 W. W.B.J.	EF514978
P.can-HI-095	Hawaii, Maui, Keanae, Glady's Taro Patch. 041215. 20° 51'29.9"N; 156° 08'50.7"W. R.C .& K.H.	EF514968	EF519139
P.can-HI-096	Hawaii, Maui, Keanae, Glady's Taro Patch. 041215. 20° 51'29.9"N; 156° 08'50.7"W. R.C .& K.H.	EF514967
P.can-HI-097	Hawaii, Maui, Keanae, Glady's Taro Patch. 041215. 20° 51'29.9"N; 156° 08'50.7"W. R.C .& K.H.	EF514969
P.can-ARG-098	Argentina, Buenos Aires Province, Buenos Aires. A.C.	EF514961	EF519140
P.can-ARG-099	Argentina Buenos Aires, Regatas Lake, Palermo. A.C.	EF514963	EF519141
P.can-ARG-100	Argentina Buenos Aires, Regatas Lake, Palermo. A.C.	EF514964
P.can-ARG-101	Argentina Buenos Aires, Regatas Lake, Palermo. A.C.	EF514965
P.can-ARG-102	Argentina Buenos Aires, Regatas Lake, Palermo. A.C.	EF514966
P.can-ARG-103	Argentina, Buenos Aires Province, Ensenada District, N. of LaPlata, Station SM2, Punta Lara. 34° 45 S, 57° 55 W. FMNH # 169147		EF519177*
P.can-ARG-142	Argentina Buenos Aires, Regatas Lake, Palermo. A.C.	EF514962
P.hau-FL-104	Florida, Palm Beach Co., Canal parallel to SR7 between Boynton Beach Blvd, and Lantana Rd. 26° 33.286 N; 80° 12.328 W. P.S. & T.A.R.	EF515061	EF519142
P.hau-FL-105	Florida, Palm Beach Co., Canal, adjacent to entrance to Loxahatchee Nat'l Wildlife Refuge. 26° 29.901 N; 80° 12.515 W. T.A.R. & V.S.	EF515062	EF519143
P.hau-FL-106	Florida, Miami Dade Co., Kendall, Neighborhood Fish Farm. 25° 43.567 N; 80° 23.432 W. T.C. & T.A.R.	EF515063	EF519144
P.hau-FL-107	Florida, Palm Beach Co., Canal along State Road 7, near Loxahatchee National Wildlife Refuge. 26° 29.918 N; 80° 12.285 W. T.A.R. & V.S.	EF515060	EF519145
P.hau-PE-108	Peru, Dpto. Ucayali, Rio Ucayali at Yarinacocha. FMNH 223530. P.H.		AY449500*
P.dif-FL-109	Florida, Palm Beach Co., Canal adjacent to entrance to Loxahatchee Nat'l Wildlife Refuge 26° 29.901 N; 80° 12.515 W. T.A.R. & V.S.	EF515074	EF519146
P.dif-FL-110	Florida, Palm Beach Co., Canal, adjacent to entrance to Loxahatchee Nat'l Wildlife Refuge 26° 29.901 N; 80° 12.515 W. T.A.R. & V.S.	EF515075	EF519147
P.dif-FL-111	Florida, Collier Co., Big Cypress National Preserve, Loop Rd. 25° 48.714 N; 81° 06.027 W. B.L.	EF515076	EF519148
P.dif-FL-112	Florida, Collier Co., Big Cypress National Preserve, Loop Rd. 25° 48.714 N; 81° 06.027 W. B.L.	EF515077	EF519149
P.dif-FL-113	Florida, Hillsborough Co., Wimauma. Y.O.	EF515078	EF519150
P.dif-FL-114	Florida, Palm Beach Co., Culvert near Loxahatchee National Wildlife Refuge. T.C.	EF515079	EF519151
P.dif-CU-115	Cuba, Isla de la Juventud, La Fe Canal. J-P.P.	EF515080	EF519152
P.dif-CU-116	Cuba, Isla de la Juventud, La Fe Canal. J-P.P.	EF515081	EF519153
P.dif-BRA-117	Brazil, Belem, UFRA-UD Varzea, Approximate coordinates - 1º 28'21"S; 48º 28'75"W. 04051901. R.C. & K.H.	EF515065	EF519154
P.dif-BRA-118	Brazil, Belem, Igarape Grande, Approximate coordinates - 1º 40'03"S; 47º 45'51"W. 04052102. R.C. & K.H.	EF515068	EF519155
P.dif-BRA-119	Brazil, Careiro da Varzea. 05050603. 03º 11'41.8"S; 59º 52'08.3"W. R.C. & K.H.	EF515072	EF519156
P.dif-BRA-120	Brazil, Guapimirim, RJ. Approximate coordinates - 22º 31'48"S; 42º 58'48"W. 04051101. R.C. & K.H.	EF515064
P.dif-BRA-121	Brazil, Belem, UFRA-UD Varzea. Approximate coordinates - 1º 28'21"S; 48º 28'75"W. 04051901. R.C. & K.H.	EF515066
P.dif-BRA-122	Brazil, Belem, Rio Irituia. Approximate coordinates - 1º 40'03"S; 47º 45'51"W. 04052103. R.C. & K.H.	EF515069
P.dif-BRA-123	Brazil, Belem, Irituia-Igarape Grande. Approximate coordinates - 1º 40'03"S; 47º 45'51"W. 04052101. R.C. & K.H.	EF515070
P.dif-BRA-124	Brazil, Belem, Igarape Grande. Approximate coordinates - 1º40'03"S; 47º45'51"W. 04052102. R.C. & K.H.	EF515071
P.dif-BRA-125	Brazil, Careiro da Varzea. 05050603. 03º 11'41.8"S; 59º 52'08.3"W. R.C. & K.H.	EF515073
P.dif_BRA-143	Brazil, Belem, Irituia-Igarape Grande. Approximate coordinates - 1º 40'03"S; 47º 45'51"W. 04052101. R.C. & K.H.	EF515067
P.pal-FL-126	Florida, Miami-Dade Co., Old Tamiami Canal, Everglades National Park, Shark Valley. 25° 45.660 N; 80° 45.767 W. T.C. & T.A.R.	EF514958	EF519157
P.pal-FL-127	Florida, Miami-Dade Co., Water Conservation Area 3A site WC-2A. 25° 54.338 N; 80° 47.693 W. D.C	EF514959	EF519158
P.pal-FL-128	Florida, Miami-Dade Co., Water Conservation Area 3A site WC-2A. 25° 54.338 N; 80° 47.693 W. D.C	EF514960	EF519159
P.cam-VE-129	Venezuela, Carabobo State, Memo stream. 10°15'N; 67°40'W. J-P.P.	EF515059	EF519171* EF519178*
M.cor-FL-130	Florida, Miami-Dade Co., Canal C-1 Black Creek, 97th Ave, just over bridge from canal C-1, Dade Co. 25° 32.940 N; 80° 20.865 W. T.C. & T.A.R.	EF514951	EF519160
M.cor-FL-131	Florida, Miami Dade Co., Kendall, Neighborhood Fish Farm. 25° 43.567 N; 80° 23.432 W. T.C. & T.A.R.	EF514955	EF519161
M.cor-GP-132	Guadeloupe, Grande Terre, Ravine des Coudes. 16° 18'50"N; 61°20'30"W. J-P.P.	EF514953	EF519162
M.cor-GP-133	Guadeloupe, Grande Terre, Ravine des Coudes. 16°18'50"N; 61°20'30"W. J-P.P.	EF514954	EF519163
M.cor-BRA-134	Brazil, Pará, Ilha do Tocatins, Rio Tocatins, 75 km S and 18km E of Tucurui. FMNH # 205784.	EF514952	EF519172
M.pla-BRA-135	Brazil: N. Pantanal site 2, Bento-Gomes River. 04051504. R.C. & K.H.	EF514956	EF519164
M.pla-BRA-136	Brazil: N. Pantanal site 2, Bento-Gomes River. 04051504. R.C. & K.H.	EF514957	EF519165
A.spi-BRA-137	Brazil, Rio Grande do Sul state, Eldorado do Sul. S.G.	EF514950	EF519166
P.con-HI-138	Hawaii - Molokai, Lee Calahan's Taro Patch. 04100404. 21° 06'42.1"N; 156°44'44.2"W. R.C. & K.H.	EF514949	EF519167
P.con-HI-139	Hawaii - Molokai, Ghanhi's Taro Patch - Wailua Stream 04100501. P.L.	EF514948	EF519173* EF519179*
P.pol-KH-140	Cambodia - Rice Paddy - BPBM #250710. R.C.	EF514946	EF519174* EF519180*
P.pol-HI-141	Hawaii, Oahu, Taro patch Waihee Road. R.C. & K.H.	EF514947	EF519175* EF519181*
	*GB accessions only include partial sequence data for the 12S - 16S gene region
	Collector Abbreviations: M.A. = Matt Abbott, B.A. = Brett Albanese, M.B. = Mike Bunting, L.B. = Lyuba Burlakova, A.C. = Alfredo Castro-Vazquez, N.C. = Nestor Cazzaniga, D.C. = Duane Choquette, T.C. = Tim Collins, R.C. = Rob Cowie, L.F. = Lewis Funk, S.G. = Stijn Ghesquiere, M.H. = Michael Hall, K.H. = Ken Hayes, S. H-B. = Sandi Henker-Breuer, M.H. = Matt Hinman, W.B.J. = Wm. B. Jacobson, P.L. = P…
	Museum Abbreviations: BPBM = Bishop Museum; BMNH = Natural History Museum, London; FLMNH = Florida Museum of Natural History, Gainesville; FMNH = Field Museum of Natural History, Chicago.
